# Supplementary material for: The moderation of satisfaction with working conditions in the association between workload and mental health among healthcare workers collecting test samples in the post-COVID-19 era
Source: Front Public Health. 2023 Jun 8;11:1106299. doi: 10.3389/fpubh.2023.1106299 (PMC10286863; doi:10.3389/fpubh.2023.1106299)
Supplement: Supplementary file 1 [file Data_Sheet_1.ZIP]

Archive with 2 entries (2 files):
- Data.sav
- Supplementary materials.docx
